# Supplementary material for: Natural NADH and FAD Autofluorescence as Label-Free Biomarkers for Discriminating Subtypes and Functional States of Immune Cells
Source: Int J Mol Sci. 2022 Feb 20;23(4):2338. doi: 10.3390/ijms23042338 (PMC8880312; doi:10.3390/ijms23042338)
Supplement: Supplementary file 1 [file ijms-23-02338-s001.zip]

Archive with 1 entries (1 files):
- ijms-1575714-supplementary.pdf
